# Supplementary material for: Comparison of Five Oxidative Stress Biomarkers in Vegans and Omnivores from Germany and Finland
Source: Nutrients. 2022 Jul 16;14(14):2918. doi: 10.3390/nu14142918 (PMC9323774; doi:10.3390/nu14142918)
Supplement: Supplementary file 1 [file nutrients-14-02918-s001.zip]

Archive with 1 entries (1 files):
- nutrients-1800112-supplementary.pdf
